# Supplementary material for: Itaconate confers tolerance to late NLRP3 inflammasome activation
Source: Cell Rep. Author manuscript; Available in PMC 2021 Apr 12. (PMC8039864; doi:10.1016/j.celrep.2021.108756)
Supplement: 2 [file NIHMS1683088-supplement-2.xlsx]

## Sheet: LCMS_data_processed
	Label	L-Arginine_74-79-3	Thiamine_67-03-8	L-Histidine_5934-29-2	L-Asparagine_70-47-3	L-Serine_56-45-1	Melibiose_585-99-9	L-Glutamine_56-85-9	Taurine_107-35-7	trans-4-Hydroxy-L-proline_51-35-4	L-Arabitol(Xylitol)_7643-75-6(87-99-0)	L-Arabinose_5328-37-0	Creatine_57-00-1	myo-Inositol_87-89-8	D-Mannose_3458-28-4	L-Sorbose_	D-(+)-Xylose_58-86-6	L-Cystine_56-89-3	Creatinine_60-27-5	N-Acetyl D-galactosamine_1811-31-0	L-Citrulline_372-75-8	L-Threonine_72-19-5	D-Maltose_6363-53-7	O-Phosphorylethanolamine_1071-23-4	Uracil_66-22-8	L-Methionine_63-68-3	alpha-N-Acetyl-L-Lysine_1946-82-3	Hypoxanthine_68-94-0	L-Leucine_61-90-5	Xanthine_69-89-6	L-Tyrosine_60-18-4	Pyridoxine_58-56-0	L-Isoleucine_73-32-5	Uridine_58-96-8	Pyridoxal_	L-Kynurenine_2922-83-0	L-Glutamic acid_56-86-0	Uric acid_69-93-2	Lactic acid_867-56-1	L-Tryptophan_73-22-3	gamma-Glu-Cys_	Xanthosine_5968-90-1	Orotic acid_65-86-1	Ophthalmate	Pyruvic acid_113-24-6	beta-Nicotinamide adenine dinucleotide_53-84-9	Cytidine-5'-monophosphate_	Uridine-5'-monophosphate_	Inosine-5'-monophosphate_20813-76-7
S1	1WT_media+0ita	4568	754	563	1234	1904	277	9494	240433	797	630	21966	2632	1433337	125027	353897	3573	89	351	1824	232	3078	1384	56476	1841	12326	2341	1275	1527	8542	7298	1680	274	7527	1796	231	459176	15056	144157	3349	101	432	47	1621	7629	31280	331	4076	1286
S2	1WT_media+0ita	3546	621	541	647	1458	454	6418	271315	725	808	22418	2661	1424247	107044	302001	4035	191	304	1092	122	2078	1411	69438	1764	7880	6065	657	1674	3877	7185	1993	156	2829	1746	140	389763	12404	114469	3643	108	283	31	1010	2090	36898	326	6974	586
S3	1WT_media+0ita	1650	581	235	472	682	505	3441	302307	232	475	10223	3987	717847	64486	185894	2425	188	192	1324	274	1118	760	58382	564	2177	4398	107	471	1703	2709	643	137	1221	985	125	392586	4448	57720	261	376	335	2	1264	3168	38612	309	1991	598
S4	1WT_media+0ita	2570	556	358	984	1067	304	6759	302567	314	539	14463	3519	949251	79451	240888	2941	157	418	1186	339	1607	1117	62612	711	3165	3779	214	656	2105	3442	796	127	1086	762	119	419122	4337	105903	959	402	268	54	1260	3314	37037	474	3256	796
S5	2WT_LPS 24h+0ita	4312	1167	504	1995	2419	777	13107	627961	1743	2184	16205	14363	772334	80818	241042	3917	138	408	2753	6298	4602	1690	115703	1514	4940	314	877	1151	3849	4950	1107	172	2284	896	123	369208	2604	248390	485	2544	550	197	718	6035	59141	1075	7003	3900
S6	2WT_LPS 24h+0ita	3112	1033	425	735	1581	534	9592	489132	913	2168	17618	11458	794153	81473	245209	4979	207	448	2986	4161	2376	1212	117026	1887	4603	2643	246	639	1820	4018	1352	133	751	965	214	391879	3749	361612	250	2807	443	199	777	10635	58944	937	5774	2391
S7	2WT_LPS 24h+0ita	1790	685	306	829	840	450	5357	457386	541	1912	10595	8641	497880	45082	143651	2217	70	391	2926	1760	1624	476	116760	1390	2882	2643	564	350	1550	2847	574	77	321	847	149	352617	1489	241101	151	2426	334	93	637	5009	56265	1592	5139	1639
S8	2WT_LPS 24h+0ita	2144	496	241	870	926	528	4663	489235	595	1683	8894	9930	501125	45099	131484	2487	161	220	2619	3041	1280	619	129606	1521	2636	2827	271	641	1004	3017	847	57	405	678	124	397729	1735	362582	995	4063	373	161	666	6124	63747	683	3935	961
S9	3Irg1-/-_LPS 24h+0ita	2095	365	426	695	1581	412	4732	462254	744	2057	6156	8169	259040	25650	80229	2261	71	355	2597	2472	2632	377	106767	969	6230	5492	676	868	2265	3887	305	95	1554	712	96	418885	1476	284957	777	3160	330	127	313	7123	54878	1962	12131	2139
S10	3Irg1-/-_LPS 24h+0ita	1523	314	247	554	511	355	3436	408977	423	1199	6305	4809	284012	24600	72126	990	54	365	2990	2128	1154	188	119047	1052	1542	13363	389	587	1083	2671	378	54	1162	1304	122	481621	1380	258585	714	1039	485	266	180	2560	55295	2169	8850	896
S11	3Irg1-/-_LPS 24h+0ita	2615	374	368	1511	1138	552	5033	495477	588	2005	7070	6495	324347	31054	91996	1629	141	494	3621	2998	1593	842	111100	1269	923	7359	226	449	947	2660	400	51	289	722	117	430419	1183	360469	679	1450	435	121	274	1541	54158	1478	6922	1243
S12	3Irg1-/-_LPS 24h+0ita	2444	387	313	772	1060	652	4224	558889	589	2270	5242	7316	237734	19683	59772	1428	17	321	2636	3558	1559	513	138866	1107	1751	4552	226	447	712	2668	195	24	117	477	137	384195	1658	334306	894	1855	140	122	228	6693	58667	926	3574	1070
S13	4Irg1-/-_LPS 24h+0.2ita	3295	624	283	1391	1260	539	6202	594111	792	2390	8760	10123	365756	32903	106148	2047	7	148	3285	3626	2040	729	132210	1248	2632	5321	74	310	696	2618	441	64	439	758	82	429710	2018	418185	763	2669	444	192	339	9712	59096	1170	6522	1437
S14	4Irg1-/-_LPS 24h+0.2ita	2716	581	240	1073	1361	502	5817	523649	819	2367	8058	10509	387218	40101	127596	3017	61	319	3043	4189	2259	478	112528	1166	2843	4987	175	397	1269	2852	367	69	575	700	85	363747	1757	199427	282	2333	553	115	307	8357	58491	1744	7839	1573
S15	4Irg1-/-_LPS 24h+0.2ita	2657	900	268	830	1110	286	4907	504158	558	2268	7485	8130	304108	31818	95208	1507	80	365	2563	3578	1801	795	114741	801	2391	6151	222	456	923	2512	390	27	403	712	174	396220	2068	359435	419	3147	380	153	558	8640	56059	2038	7218	1550
S16	4Irg1-/-_LPS 24h+0.2ita	2373	530	199	737	795	419	3904	558497	490	1646	4919	8473	197048	15636	50842	1723	11	387	2564	3340	1093	576	148390	1209	1928	6035	302	428	905	1895	223	100	452	489	48	299374	1416	265018	922	1068	316	226	113	6437	58440	711	6162	872
S17	5Irg1-/-_LPS 24h+1ita	3557	1138	417	1106	1418	686	7566	452996	631	2018	15209	8829	691825	63832	198020	3853	198	419	2687	3365	1691	992	112745	1582	3110	1094	143	709	1622	3841	926	164	394	5192	167	353024	5028	515240	978	3001	430	244	521	8755	49391	941	4731	2377
S18	5Irg1-/-_LPS 24h+1ita	2217	1139	330	874	821	539	4708	383155	632	1840	14166	7748	619892	60064	186746	3484	61	420	2816	3012	1670	487	103744	1328	2543	674	371	688	2350	3484	825	69	279	1395	271	319630	2836	267194	492	2410	676	289	463	4019	45806	834	3719	1317
S19	5Irg1-/-_LPS 24h+1ita	2010	1053	260	893	577	330	5268	406033	708	1279	8725	8486	456465	47750	138594	2667	37	272	2436	2754	1356	238	100760	1655	1036	834	633	558	2284	3183	1050	25	263	2953	118	312059	2283	177288	233	2311	384	175	389	1579	51126	492	1786	908
S20	5Irg1-/-_LPS 24h+1ita	2504	709	336	631	709	611	4665	467954	575	1848	11262	7629	576024	47784	145102	2747	101	326	2637	3770	1360	827	138049	1962	600	1023	610	719	1966	3237	1219	158	131	3439	130	272318	4331	399769	2478	1023	226	240	237	770	51506	388	1195	927
S21	6Irg1-/-_LPS 24h+7.5ita	4731	1625	548	1196	1851	590	9160	354509	812	2149	18780	9686	965436	102391	292494	4547	328	150	2991	1960	2608	1131	45019	1623	2035	552	466	749	5622	5138	1553	81	144	2760	196	222977	3472	195814	499	3512	494	30	1022	763	29585	554	935	550
S22	6Irg1-/-_LPS 24h+7.5ita	2662	518	240	893	794	292	4078	291253	281	1481	14092	5384	773316	60717	185275	1603	152	252	1386	1272	1278	347	46554	1103	3070	1406	366	661	3014	3411	1101	77	123	2369	171	279953	4318	194641	825	2595	309	8	984	959	29014	334	1141	408
S23	6Irg1-/-_LPS 24h+7.5ita	4361	1190	442	1017	1145	704	4639	389264	594	1895	16467	8601	723120	63022	194708	2657	141	228	2274	1375	1862	773	51073	961	408	787	381	541	2364	2785	886	75	89	1931	162	248102	2261	309791	802	2612	291	28	1170	55	29377	957	1225	250
S24	6Irg1-/-_LPS 24h+7.5ita	3257	1047	232	699	634	548	5025	335695	616	2006	10152	8172	395246	40872	118602	2095	39	179	2421	1486	1114	473	32005	697	1289	622	203	363	1789	1553	722	31	82	1151	64	173388	613	148805	424	2533	472	26	912	550	23116	446	709	620
[truncated: 36 more columns]

## Sheet: GCMS_data_processed
	Label	LacticAcid_GC	GlycolicAcid_2TMS_GC	Alanine_GC	Glycine-2TMS_GC	3-HydroxybutyricAcid_GC	Valine-2TMS_GC	Leucine_GC	Glycine_3TMS_GC	SuccinicAcid_GC	GlycericAcid_3TMS_GC	ItaconicAcid_2TMS_GC	Serine_GC	Threonine_GC	Thymine_2TMS_GC	Beta-Alanine_3TMS_GC	Malic Acid_3TMS_GC	Aspartic Acid_3TMS_GC	Methionine_GC	Pyroglutamate_GC	Cytosine_GC	Cysteine_3TMS_GC	Hypotaurine_GC	Phenylalanine_2TMS_GC	Asparagine_3TMS_GC	CitricAcid_GC	Tyrosine_3TMS_GC	StearicAcid_GC	Cholesterol_GC
S1	1WT_media+0ita	3366624	23551	987616	38018	13768	29884	4627471	228320	79733	7299	14772	106296	153453	1916	1382745	47091	865573	452884	14756182	185983	558519	562559	49839	48085	80499	70819	901873	1500045
S2	1WT_media+0ita	2830383	20498	804560	51605	13853	21704	3442776	165263	86456	6259	16680	68501	105360	1768	1028830	54694	748598	250031	14697728	179666	466898	483103	30543	44392	92493	45108	664037	1916172
S3	1WT_media+0ita	1640305	22892	422020	36660	10002	7676	1056008	116311	61072	6494	20498	33164	41064	2238	1048338	65546	820013	79995	8522291	226752	191896	441101	11626	26444	99827	21857	1214400	2911500
S4	1WT_media+0ita	1897198	22135	577575	47212	10742	11561	1714177	96333	64153	6529	16319	56796	71441	2699	988019	48661	715742	133177	6795375	225469	251325	323938	10238	37420	82402	32105	760337	2073147
S5	2WT_LPS 24h+0ita	9027123	19446	742087	53143	15915	20227	2970811	133619	553669	6756	1257490	94867	108669	18440	1457988	184346	4227433	326390	12904100	248514	266908	716991	34102	45840	1544745	44539	1879044	4226992
S6	2WT_LPS 24h+0ita	9602013	20872	862488	62036	17204	16202	2579659	116474	571353	7961	1300799	80961	101737	15452	1229813	184681	5776101	336047	12182392	273006	490174	961012	28360	71078	1490159	48350	2202716	4595118
S7	2WT_LPS 24h+0ita	6915263	22535	542521	46294	15654	9443	1438441	109057	573065	8184	1351715	51786	57662	15888	1549897	172910	4031656	171418	10071588	219927	298003	712847	17540	37844	1606764	26178	1890797	5035712
S8	2WT_LPS 24h+0ita	7841619	25383	522139	65877	15363	8377	1166419	102973	616399	9323	1431897	50579	52307	14420	1145046	187912	3425891	134049	11711578	271383	400967	987832	17430	35167	1571753	23043	2518134	5929157
S9	3Irg1-/-_LPS 24h+0ita	6621566	24670	554985	70413	12324	20280	2545118	158479	146975	7131	21446	88588	109425	15120	1386661	231287	5219132	485705	12253689	277926	1137171	735483	37186	50570	1185408	39041	1995289	5002164
S10	3Irg1-/-_LPS 24h+0ita	7111652	30423	420700	59296	12273	8917	1546825	116089	163495	8322	17891	54653	57302	24563	1085669	236948	3888386	118588	11717698	317700	665139	269167	23270	35664	1207992	24448	1851663	3991515
S11	3Irg1-/-_LPS 24h+0ita	6495703	25255	424836	78930	10022	8042	1408141	115789	147055	7491	17934	56768	59007	27568	855162	217367	4536296	69741	11977220	306261	910667	92137	17693	36538	1187510	22677	1930294	5914083
S12	3Irg1-/-_LPS 24h+0ita	5985032	19023	356463	56430	10695	5859	881074	102275	132549	6476	18681	41628	39189	11464	907051	202659	3282271	97905	8096428	284974	246703	679915	7814	34243	1107629	16563	2052445	5006062
S13	4Irg1-/-_LPS 24h+0.2ita	6960061	22896	489334	60495	11284	9407	1560660	115788	147286	7609	313441	65617	68136	19942	1133299	154881	5679759	211685	11685492	291247	758237	717538	19416	47717	1551201	24754	1752455	4353612
S14	4Irg1-/-_LPS 24h+0.2ita	6897441	26027	509832	61139	13692	9506	1591841	119648	143245	8661	282915	65823	70322	15744	1177103	149993	5344536	206281	10280557	265798	571541	660424	17717	47842	1499112	25781	2304397	5283366
S15	4Irg1-/-_LPS 24h+0.2ita	6939821	20423	527248	58891	14131	9514	1546620	116777	145061	7847	287498	65137	70307	21630	1289516	154696	6443512	226691	10880424	275853	906113	636072	20044	59207	1516487	26849	2005115	5159480
S16	4Irg1-/-_LPS 24h+0.2ita	6040793	21727	435612	71303	11499	7158	1087267	104932	149082	8867	301946	57565	60612	18942	1152933	162417	6575259	179905	11735006	309729	765113	821212	16413	48289	1569690	18517	2529683	6837178
S17	5Irg1-/-_LPS 24h+1ita	9744242	35615	702400	105769	17454	14976	2224335	210756	267279	12168	1447553	69350	93113	14932	1491728	150144	5980186	267907	13192180	213139	763241	1091722	22594	58811	1851361	42136	1844076	4593332
S18	5Irg1-/-_LPS 24h+1ita	8840691	30995	713151	50154	18586	13477	2077899	144590	277627	13970	1266991	76917	94515	19391	1549060	154783	6470320	217258	10209374	262923	471443	759567	18262	61670	1890052	39750	2355407	4348602
S19	5Irg1-/-_LPS 24h+1ita	7691681	26290	622511	67168	10397	11460	1733328	119998	261633	11210	1129901	69669	86864	22624	1140201	155270	7556379	120500	10462060	285376	728069	290105	15152	69427	1884117	31967	2639148	5823018
S20	5Irg1-/-_LPS 24h+1ita	9191296	25925	657538	59616	17023	13757	2268190	134962	263138	10378	1342496	83557	97963	30770	1570522	148666	6610628	84123	10319758	327282	737071	86848	20965	75291	1862674	52233	2465734	6980447
S21	6Irg1-/-_LPS 24h+7.5ita	7840667	27651	695095	63192	17115	15610	2119322	132664	298898	8399	6426919	72509	97861	4149	1269304	22829	1557415	124183	9751471	274157	432553	205612	19256	48908	561443	52381	1646466	4359346
S22	6Irg1-/-_LPS 24h+7.5ita	6761959	20890	538804	52062	15610	11215	1658376	129459	277155	7276	6383176	57100	72815	3971	1373240	20258	1254715	145983	7147868	226765	446255	565421	16141	38206	517860	45331	1378113	4410887
S23	6Irg1-/-_LPS 24h+7.5ita	6093977	30322	507224	44501	14292	12497	1956827	133728	289367	7652	5837428	70897	89418	4525	1553064	23868	1702483	23517	6847284	244738	370903	37352	15704	50991	494702	50972	1600560	5769979
S24	6Irg1-/-_LPS 24h+7.5ita	3106693	20325	275257	28156	12187	4324	773222	95695	203002	4711	4356688	36738	36791	2030	1460100	19146	641159	55005	4210806	196159	205698	440212	6035	24369	213798	20541	1111783	3718896
